# Supplementary material for: 4-Coumaroyl-CoA ligases in the biosynthesis of the anti-diabetic metabolite montbretin A
Source: PLoS One. 2021 Oct 7;16(10):e0257478. doi: 10.1371/journal.pone.0257478 (PMC8496819; doi:10.1371/journal.pone.0257478)
Supplement: S2 File — (XLSX) [file pone.0257478.s002.xlsx]

## Sheet: Additional file 2
Additional file 2. Amino acid sequences of candidate AAEs. Amino acids of the PTS1 tripeptide are listed if present.
contig name	Gene name	PTS1 tripeptide sequence	amino acid sequence
yc_T2_E1.L.20183	CcAAE1	PKL	MSPSIDPNSGFCSQTKTFHSLRPEVTFPPPSLPLSAFAFAFANISSSSPLPSHPAFIDSATAAILTYPQLVARVHSLSSSLQTRYSLRNNTTAFVISPPNLHIPVIYLSLLRLGIAISPSNPASSPSEISHQLELANPSVIFATSSTAHKLETKVRVILLDSPHFLSLLDSPVDTLSLPRIEQSDPAAVLFSSGTTGMVKGAVLTHRNFIAALAPIAGITTPTSVIMLTVPLFHSFGFIGVLRTVMGRDTAVIMTERFHIGRMMADVERFRVSSLLVAPPALLAMVRFAENGGGVGGVVKSLQAVVFGGAPTGADLLRRFKERFPAVVLAQGYGLTESTSTCQIIGLEESQRLGTVGRLAPGCEAKIVDPITGIALEPCNQGELWLRGPNIMKGYIGDN…
yc_T1_E0.L.218594	CcAAE2 (Cc4CL1)		MITIATHEAQQQIHEAPLSPVSPTVVVPTTFRSRLPDIDIPNHLSLHDYCFENLSAFSDYPCLISGSTGKVYTYADTYSSCRRTATYLSENCGVGKGDVIMLLVQNCPEFVFAFLGASMIGAVSTAANPFCTQHEIANQLSLSGAKIVVTQSQYVPKIDKKLGVKIITVDISLDPDCCSFEEVLKSDELLSDKLATSSDFNPDDAVAMPFSSGTTGLPKGVVLTHKSLVSSVAQQVDGDNPNLYMKPNEDVVLCVLPLFHIFSLNSVLLCGLRAGAAVAIMAKFEMEKMLEVIEKFKVTVAAVVPPLVLALAKNAVVEKYDLSSVRIVLSGAAPLGKELEAALQGRVPQAVLGQGYGMTEAGPVISMCPGFAKQPTSAKSGSCGTVVRNAELKVMDPET…
yc_T1_E1.S.88724	CcAAE3	ARL	MAVLEDNGYNPSTSIYQSTHPSLPTTPNLSLPDFLLSSLPAPPSKPAFVDAVTADTLTYSSLRSLTLSIANHLKSLGIRRGDVLLFFAPNSLHFPALALAIVSLGAVFSPANFLHTRAELTSQVQDCNPTLILTTPDLSPKVDGLGPKVVLIDTLLSSMAFDTSPMDTKIEPSDTAALMYSSGTTGKSKGVTCTHANLINMAAALRQVWTNGSTNVNLCVLPLFHMFGFSVFVCGGVAAGATTVIMRKYGFEDMLAVVERYHVTRMPAVPPMVVQMLRGTETVKGYDIGSLTEVICSGAPLGREHMENFVECYPGIRLSQLYGLTETSGPVTLCDGVKGRLHLSIGRLIPSMEAKILDVRTRKGLPPNNIGELLLRGPPVMQGYFKNPEATALAIDEEG…
yc_T2_E1.L.56472	CcAAE4		MANLACFDNGIYTSPCPPITFPSDHNLSMVPFLFRNSHSYADRPALIDADSGESLTFRELQSSVASFAAGLSSSLNIKKGDVVLIFTPNSIHFPVCLLSILSLGAIVTTVNPSYTVTELSKQADDSGAKLVITVPRLLAKANTIGLPIVLLGPKDSALDGTISYYSDMIKTPLSDTPPVEIRQTDVAALIYSSGTTGTSKGAVLTHRNFICVSLMLSADQDKKGDASNRFLCFLPMFHMFGLSKITYAQLRRGNSVVVMERFDMEKMLRWIDKYRVTHLCVVPPVMIRLAKRGKVSEYDVTSLRWICCGAAPLGSDVMEEVSKNFPKAQVVQLYALTESSGIITLEFPEGEARQFGSTGFLVSGIEAKVVSIDTCKALPPNQQGELCFRGPNIMQGYYN…
yc_T1_E1.L.30829	CcAAE5		MSSSSSIDPKNGFCSDTKIFHSLRPHVPLPLLSQPHSVTSYCLSLLPPNNGAEAVAALIDSSTSASLSFSDYVSQIQSLASSLQNHLHLTKGHVAFVLSPTRIEIPILYFTLLSLGVVITPSNPLNSLSEISHQFSLSKPTIAFSVSAYAHKLPTYIKKVIVDSDIFQSFLFQKPSSSLPVSVSVNQSDPAAILYSSGTTGRVKGVVLSHRNFITILTGNKKNKKDAEDLEVGLFTIPLFGVFGVSMLMRSLALGETTVIVGGSFDFVEMLKAVDTYGVTYMPVSPPLVLAMAKSNVVNRFRLDSLKLVACGGAPLGKDMAEKFTRRFPHVGVAQWYGLTESTGGASGLNGPEETRMYGSAGRIVANMGGKIVDPATGQALGPAQEGELWLRGPTIMTG…
yc_T6_E1.S.85585	CcAAE7	PKL	MSPSSIDPNSGFCYQTKTFHSLRPEVHLPPPSLPLSSAAFAFASSSSPLPSHPAFVDSVTAAFLSYPQLLSRVHSLSSSLQTHYSLPPNATAFVISPPTLHIPVLYFSLLHLGIAVSPSNPSSSPSEISRHLQLSNPSLIFATSSATAKLTTTDADIILLDSPHFLSLLLDSPTGPLSLPRVDQSDTAAVMFSSGTTGMVKGVALTHRNLIASMAPFSTAAGAAATVSMVTVPLFHVFGFSRVFSTVAAGGTMVIMTERFDVRRVMGAVGRFGVRSLLLAPPALLAVVRFAENGGGDGDGVDLSSLQGVHSGGAPIGAELLCRFAERFPNVVPSQGYGLTESTSGFFRSIGREQSQRRGTVGRLDYGYEAKIVDPVTGIALDPCNQGELWVRGPTVMKG…
yc_T1_E0.L.209455	CcAAE9		MGEFAVRKDEHIFRSKYSAVSVPENITLPEFVLQDALDYADKVAIVEVSTGKAYTYGEVVRDTARFAKALTSLGLRKGHVVMVVLPNLAIYPVVTLGIMTAGGVFSGVNPLALVPEIQKQVQDSDAKLIVTNEFTYDKVKDLGVPTIVVGENPIPSAINWDDLLEASEHAGPNNSLEEKLMQTDLCALPYSSGTTGSSKGVMLTHRNLVSNLCSSLFSVGKDMVGEVTTLGLMPFFHIYGITGICCAALRNKGKVVVMGRFDLSCFLEALILHEVNFAPIVPAIMLAMVKSPIVDEFDLQRLKLRSVLTAAAPLAPELRAAFEEKFPGVDVQEAYGLTEHSCITLTHGDPKKGHSNAKKNSVGFILPNLEVKFVDPETGRSLPKNTPGEICVRSQCVMQ…
yc_T1_E1.L.29230	CcAAE10 (Cc4CL2)		MGSIPSEKDTIFRSKLPDIYIPDHLPLHSYCFEHIAEFADRPCLIDGSTGKIQSYADVELASRRVAAGLNRRFGIKKGDVIMLLLPNCSEFVFAFLGASYLGAMSTTANPFYTAAEIHKQVRSAGARLVITESSHVGKVRELEESNSLKIVVINEPVPEGCIHFSELEDSDETELPQVEIQPDDVVALPFSSGTTGLPKGVMLTHRGLVTSVAQQVDGENPNLYFKKEDVVLCVLPLFHIYSLNSVLLCGLRAGSAILIMKKFDIVKLMELVNKYGVTIAPFVPPIVVEIAKNPAVDNYDLSTIRTVMSGAAPMGKELQDKLLQKIPNATLGQGYGMTEAGPVLSMCLSFAKEPFEVKSGSCGTVVRNAELKIVDPDTGFSLTRNQPGEICIRGKQIMK…
yc_T2_E1.L.51517	CcAAE6	CRI	MSSSSSSSIDPKNGFCSDTKIFHSLRPHVPLPLLSQPHSVTSYCLSLLPPNNGAEAVAALIDSSTSASLSFSDYVSQIQSLASSLQNHLHLTKGHVAFVLSPTRIEIPILYFALLSLGVVITPSNPLNSLSEISHQFSLSKPTIAFSVSAYAHKLPTHIKKVIVDSDIFQSFLFQKPTTSSLPVSVIQSHPAAILYSSGTTGRVKGVVLSHRNFIAIVAGNKKDAEDLDHHPVGLFTIPLFHVFGVFMLMRSLALGETTVIMGGSFDFVKMLEAVDTYGVTYMPVSPPLVLAMAKSDVVNRFRLDSLKLVACGGAPLGKEVAEKFTRRFPHVEVAQGYGLTESTGGASGLNGPEETRMYGSAGRIVANAEGKIVDPATGRALGPGQEGELWLRGPTIMT…
yc_T1_E1.L.48553	CcAAE8	SKM	MATFSGFGNDGVYRSPRGPITFPANPNLSMVSFLFRNSKTYPNRLALADAVTAESLTFSELESSVSSFAASLQKTFLIKKGDVVLIFAPNSLRFPVSFLAVISLGAVATTVNPLYTLPELSKQANDSAAKLVITVSDLWTKAAALCLPAIFLDSSNRSVSIPSMVYYYSDVIKTPAAAEEFAPPAVEQLATAALLYSSGTTGVSKGVVLTHRNFICTALMASADQDLRGEGANTFLCFLPMFHVFGLSVITYSQLQRGNSLVVMPRFEMELTLRSIEKYRVNYLWLVPPVVIALAKQGKVTKYDLSSLRWLGSGAAPLGKDVMEDVSKVLPQAQIVQGYGMTESCGIISLEFPKGETRQFGSTGHLVSGVEGKVVSVDTQKPLPPNQLGELCFRGPNIM…
yc_T1_E2.L.11983	CcAAE11	SKM	MAVDPRSGFCAANSTFYSKRNPVPLPVEPFLDVSTFVLSRRHSGKIALIDASTGRKLSFDELRRSVASVASFLSSRRLNVRKGDVVLLLSPNSVYFPIVALAVMSLGAVLTTTNPLNTPQEIKKQLADSNPKFCFATRLLFQEKLSNISNFPVILLEEAVVQNEDKRVVASIEEMMRTEPDTRRAKEKIGQDDMATLLYSSGTTGASKGVVSTHRNLISMVQIILNRFKLEEGNGEPETFICTVPMFHVYGLAAFATGLLGSGSTIVILSKFEMGDLLGAIRAHRATYLPLVPPILVAMVNQSRPLPLAPLRRVLSGGAPLSKEVIEGFREKYPAVEILQGYGLTESTGIGASTDSADESKRYGTAGMLSPNTEARIVDPETGAALPVNRTGELWLRGP…
yc_T2_E1.L.52762	CcAAE12	SKM	MPPPAETSPSTSSAAPSPPSLPSSPPAASTYARATSSSSSPQTPSTSPSLPSPSCHSAPCSPPPTPSTLRKRSRSSLPTPIPNSASPLACSSKKKLSNISNFPVILLEEAVVENEDKRVVASIEEMMRTEPGTRRAKERICQDDMATLLYSSGTTGASKGVVSTHRNLISMVQIILTRFKLEEGNGEPETFICTVPMFHVYGLAAFATGLLGSGSTIVILSKFEMGDLLGAIRAHKATYLPLVPPILVAMVNQSRPLPLAPLRRVLSGGAPLSKEVIEGFREKYPAVEILQGYGLTESTGIGASTDSADESKRYGTAGMLSPNTEARIVDPETGAALPVNRTGELWLRGPYVMKGYFKNPDATSSTLDSEGWLRTGDLCYIDEDGYLFVVDRLKELIKY…
yc_T3_E0.L.155683	CcAAE13	SRL	METTSRDIDDLPKNPANYTALTPVWFLERAALVQPNRLSVVHGDVKYTWSDTYRRCRRLASALSSRSIGTGCTVAVIAPNIPAIYEAHFGVPMAGAVVNCVNIRLNASTVAFLLDHSSAEVVMVDQEFFSLADEALKIIAGKKKGPFKSPLLIVIGDRSCDPGALKNALEKGAIEYEDFLETGNPEFAWSPPKDEWQSIALGYTSGTTSSPKGVVLHHRGAYLMSLSGALIWGMNEGAIYLWTLPMFHCNGWCYTWSLACLCGTSICLRQVTAKAIYSAIANHGVTHFCAAPVVLNSIVNAPSNEAILPLPRTVNVNTAGAAPPASVLAAMSKLGFRVTHTYGLSETYGPSTVCTWKPEWDTLPPETQARLNARQGVRYIGLEGLDVVDPKTMIPVPSD…
yc_T3_E1.L.29491	CcAAE14	SKL	MAGRDVAYPPLLSRTLSVDPKSGFCSETNTFHSLRPFVPLPPETLPLSFTSYAFSLLPSPLPANPALIDASTGFSLSYPALIDRVRSLSSHLQTHFRLSKGHVAFILSPNGVDIPVLYLSLLSLGIVVTPTNPLSTPAEISRQCDLVTPISVAFATSSTVSKLPANLINKVILLDSPEFHSLLSGHAEEPVQVQQRDAAAIQFSSGTTGRTKAAVLSHRSFIAMVAEQHQLLRPPKPNVTILMAPMFHSMGFFFTLKGVALGETLVVMERPGFSEMLTAAERYGATILTAAPPVVVVMARSEEVEKYDLGAMETVVTGGAPLSVEAATRFMARFPRVQLRQGYGSTEGGTISNMINNEECNHFKSVGRLSKNLEAKLVDVVTRKTLSMGQQGELLLRGP…
yc_T3_E2.L.12319	CcAAE15	SKL	MEGTVRCSANYVPLTPISFLERAAVVYANRTSVVYGSTSYTWRQTRDRCLRLASGLTQLGISKGDVVAILAANIPAMYESHFGVPMAGALLCTLNTRHDSAMVSVLLKHSEAKVILVDDELLEIAQGAFKLLSQTSFKPPRLILISESTRSPPSQYLEYETLLMNANPQFDIKWPADECDPISINYTSGTTSRPKGVIYSHRGSYLNAIATILFNDITTMPVYLWTVPMFHCNGWCLAWGMAAQGGISVCLRNVTAKAIFENIALHKVTHMGGAPTVLNMIVNCPLADRKPLPAGRKVGMMTGAAPPPPQVLAKMEELGFYITHAYGLTETYGPGTVCTWMPEWDSLPVDERAKLKARQGLHHVGMEELDIKDPVTLKSVPADGKTMGEAMFRGNTVMN…
yc_T4_E1.L.25973	CcAAE16		MEDLTLTGTLTRSAGNCPFRRAIIVPGKIELTYSELHDLVESAASHLISAGVRPGDVVALTFPNTVEFVVMFLAVIRTRAIAAPLNSAYTQDEFEFYLSDSESKILITNREGNLHALAAAKKIGISHAVAVIEEDNQRISVSLPIVSESTVSVSEVKNDPADVALFLHTSGTTSRPKGVPLTQQNLAASVRNIRTVYRLSESDSTVLVLPLFHVHGLVAGLLSSLSAGAAVTLPASGRFSASTFWSDMISTGATWYTAVPTIHQILLDRHAFKPEGEPVYPKLRFIRSCSASLAPSILARLESAFGAPVLEAYAMTEATHLMASNPVPEDGPHKPGSVGRPVGQEMAVLDQDGNILPADVAGEVCIRGPNVTKGYKNNPEANKTAFSFGWFHTGDVGII…
