# Supplementary material for: 4-Coumaroyl-CoA ligases in the biosynthesis of the anti-diabetic metabolite montbretin A
Source: PLoS One. 2021 Oct 7;16(10):e0257478. doi: 10.1371/journal.pone.0257478 (PMC8496819; doi:10.1371/journal.pone.0257478)
Supplement: S4 File — (XLSX) [file pone.0257478.s004.xlsx]

## Sheet: Additional file 4
Additional file 4. Expression data of 16 candidate AAEs. Average counts per million (cpm) of two biological replicates (n=2) see Irmisch et al., 2020.
contig number	AAE	2016-06-10	2016-06-27	2016-07-22	2016-08-16	2016-09-12	2016-10-06
yc_T2_E1.L.20183	CcAAE1	11.8822	9.71065	10.1985	4.09691	7.17398	5.06294
yc_T1_E1.L.29230	CcAAE10 (Cc4CL2)	61.3588	39.1561	26.437	24.7818	46.6817	38.9705
yc_T1_E2.L.11983	CcAAE11	9.90421	16.6102	23.4127	18.0882	14.7221	15.5186
yc_T2_E1.L.52762	CcAAE12	2.06284	2.08388	3.38739	3.04533	1.68595	1.15871
yc_T3_E0.L.155683	CcAAE13	24.8368	40.4799	53.0643	128.478	80.6522	97.3746
yc_T3_E1.L.29491	CcAAE14	0.266396	2.52464	4.68785	4.40756	3.74882	7.87825
yc_T3_E2.L.12319	CcAAE15	18.2453	23.8991	26.9795	40.2245	35.744	36.4608
yc_T4_E1.L.25973	CcAAE16	9.00406	23.6236	22.0355	29.9189	18.9772	20.4972
yc_T1_E0.L.218594	CcAAE2 (Cc4CL1)	89.6839	78.0481	58.9335	23.126	47.149	26.6799
yc_T1_E1.S.88724	CcAAE3	6.39823	8.73911	8.27249	3.80717	4.01467	2.76732
yc_T2_E1.L.56472	CcAAE4	1.2089	1.86892	0.70679	0.46248	0.322593	0.210532
yc_T1_E1.L.30829	CcAAE5	5.46114	2.92103	2.14399	0.932171	2.04575	1.6677
yc_T2_E1.L.51517	CcAAE6	4.30375	5.17145	2.79948	3.72451	4.00148	5.8085
yc_T6_E1.S.85585	CcAAE7	3.6099	3.75047	2.92017	2.13434	1.88028	1.68333
yc_T1_E1.L.48553	CcAAE8	8.27277	14.8343	12.3465	13.5183	14.4071	14.8481
yc_T1_E0.L.209455	CcAAE9	8.46408	9.77095	6.84122	5.64523	6.52539	5.04021
